# Supplementary material for: Exploring natural genetic diversity in a bread wheat multi-founder population: dual imaging of photosynthesis and stomatal kinetics
Source: J Exp Bot. 2024 May 25;75(21):6733–47. doi: 10.1093/jxb/erae233 (PMC11565207; doi:10.1093/jxb/erae233)
Supplement: erae233_suppl_Supplementary_Datasets_S1-S2 [file erae233_suppl_supplementary_datasets_s1-s2.xlsx]

## Sheet: Boundary calculation
		Boundary Layer using wet artifical leaf.
						Pink cells: data entry
		N2 flow (ln/min)	48			Yellow cells: formulas need adjusting
		Pamb (kPa)	101.3			Red cells: automatic calculation
		Tamb (°C)	24
		Tleaf (°C)	23.5
		RH (%)	57
		esat Tleaf (kPa)	2.90619
		Wa (µmol.mol-1)	16352.7
		VPD (kPa)	1.24966
		transpiring area (m²)	0.00161
		evaporation (g.day-1)	0.000954187
		evaparation (g.m-2.s-1)	0.592662
		evaparation (mmol.m-2.s-1)	32.8983
		evaparation (mol.m-2.s-1)	0.0328983
		1side gb (mmol.m-2.s-1)	2666.8
		1side gb (mol.m-2.s-1)	2.6668
		gb (m/s)	0.0649284
		rb (s/m)	15.4016
		Time (s)	Mass (g)
		0	3.8087
		60	3.7533
		120	3.6981
		180	3.6394
		240	3.5774
		300	3.5199
		360	3.4645
		420	3.4132
